# Supplementary material for: Synthesizing evidence to guide the design and implementation of effective strategies for discontinuing postoperative antibiotic prophylaxis in surgical settings: an umbrella review post-WHO 2018 recommendations
Source: Syst Rev. 2025 Jan 8;14:7. doi: 10.1186/s13643-024-02750-7 (PMC11708070; doi:10.1186/s13643-024-02750-7)
Supplement: Supplementary file 2 — Supplementary Material 2. Methodological quality assessment. [file 13643_2024_2750_MOESM2_ESM.xlsx]

## Sheet: Sheet1
Synthesizing evidence to guide the design and implementation of effective strategies for discontinuing postoperative antibiotic prophylaxis in surgical settings: an umbrella review post-WHO 2018 recommendations
George Msema Bwire, Renatus B. Magati, Hafidhi H. Ntissi, Tusaligwe Mbilinyi, Martine A. Manguzu, Goodluck G. Nyondo, Belinda J. Njiro, Lilian B. Nkinda, Castory G. Munishi, Obadia Nyongole, Pacifique Ndayishimiye,Mtebe V. Majigo
Study (year)	AMSTER-2 Questions
	Q1	Q2	Q3	Q4	Q5	Q6	Q7	Q8	Q9	Q10	Q11	Q12	Q13	Q14	Q15	Q16	Quality
Aldarragi 2023	Y	N	Y	PY	Y	Y	N	PY	Y	N	PY	PY	N	Y	N	Y	CL
Białek 2023	Y	Y	Y	N	Y	N	N	Y	N	N	N/A	N/A	N	N	N/A	Y	CL
Blatt 2019	Y	N	PY	PY	N	N	N	Y	Y	N	N/A	N/A	Y	Y	N/A	Y	CL
Cooper 2020	PY	N	Y	Y	Y	N	N	PY	Y	N	Y	N	N	Y	N	Y	CL
Chesdachai 2022	Y	Y	Y	PY	Y	Y	N	Y	Y	N	Y	N	Y	Y	N	Y	L
Chua 2019	Y	Y	Y	PY	Y	N	N	Y	PY	N	PY	N	Y	Y	Y	Y	L
DeJonge 2020	Y	Y	Y	PY	Y	Y	N	PY	Y	N	PY	N	Y	Y	Y	Y	L
Klifto 2023	Y	N	Y	PY	Y	Y	N	PY	Y	N	N	N	Y	N	N	Y	CL
Murtha-Lemekhova 2022	Y	Y	Y	PY	Y	Y	N	Y	Y	N	PY	PY	Y	Y	N	Y	L
Oppelaar 2019	PY	N	Y	N	Y	Y	N	N	Y	N	N	N	PY	N	N	Y	CL
Orenday-Barraza 2022	PY	N	PY	PY	Y	Y	N	PY	Y	N	PY	N	PY	PY	Y	Y	CL
Phillips 2020	Y	N	Y	PY	Y	Y	N	PY	Y	N	Y	N	N	Y	Y	Y	CL
Ryan 2019	Y	N	Y	PY	Y	Y	N	Y	Y	N	PY	N	PY	Y	Y	Y	CL
Siddiqi 2019	Y	N	Y	PY	Y	Y	N	Y	Y	N	Y	N	Y	Y	N	Y	CL
Xia 2024	Y	N	N	N	Y	Y	N	PY	PY	N	PY	PY	N	Y	N	Y	CL
Abdallah 2024	Y	N	Y	PY	Y	Y	N	PY	N	N	N/A	N/A	N	PY	N/A	Y	CL
Ahuja 2022	Y	Y	N	Y	Y	Y	N	Y	Y	N	N/A	N/A	PY	PY	N/A	Y	L
Campos-Varela 2022	Y	Y	Y	Y	Y	Y	N	Y	Y	N	N/A	N/A	Y	PY	N/A	Y	L
Chang 2019	Y	Y	Y	Y	Y	Y	N	PY	N	N	N/A	N/A	N	N	N/A	Y	CL
Chiesa-Estomba 2019	PY	N	Y	N	N	N	N	PY	N	N	N/A	N/A	N	N	N/A	N	CL
Dropkin 2021	PY	N	N	N	N	N	N	N	N	N	N/A	N/A	N	N	N/A	Y	CL
Freeman 2020	Y	Y	Y	Y	Y	Y	N	PY	Y	N	Y	Y	PY	Y	Y	Y	L
Hussein 2022	Y	Y	Y	Y	Y	Y	N	Y	Y	Y	N/A	N/A	Y	PY	N/A	Y	L
Jin 2021	Y	Y	PY	Y	Y	Y	N	PY	Y	N	Y	Y	Y	Y	Y	N	L
Kalaria 2019	PY	N	Y	Y	Y	N	N	PY	N	N	N/A	N/A	N	N	N/A	Y	CL
Valeska Martinez‑Sobalvarro 2022	Y	Y	Y	Y	Y	Y	N	PY	Y	N	N/A	N/A	Y	N	N/A	Y	L
Righi 2023	Y	Y	Y	Y	Y	Y	N	Y	Y	N	N/A	N/A	Y	Y	N/A	Y	L
Woodfield 2022	Y	Y	Y	Y	Y	Y	N	Y	Y	N	Y	Y	Y	Y	Y	Y	L
Y yes, PY partial yes, N no, CL critically low, L low, M moderate, H high
Q1. Did the research questions and inclusion criteria for the review include the components of PICO?
Q2. Did the report of the review contain an explicit statement that the review methods were established prior to the conduct of the review and did the report justify any significant deviations from the protocol?
Q3. Did the review authors explain their selection of the study designs for inclusion in the review?
Q4. Did the review authors use a comprehensive literature search strategy?
Q5. Did the review authors perform study selection in duplicate?
Q6. Did the review authors perform data extraction in duplicate?
Q7. Did the review authors provide a list of excluded studies and justify the exclusions?
Q8. Did the review authors describe the included studies in adequate detail?
Q9. Did the review authors use a satisfactory technique for assessing the risk of bias (RoB) in individual studies that were included in the review?
Q10. Did the review authors report on the sources of funding for the studies included in the review?
Q11. If meta-analysis was performed, did the review authors use appropriate methods for statistical combination of results?
Q12. If meta-analysis was performed, did the review authors assess the potential impact of RoB in individual studies on the results of the meta-analysis or other evidence synthesis?
Q13. Did the review authors account for RoB in primary studies when interpreting/discussing the results of the review?
Q14. Did the review authors provide a satisfactory explanation for, and discussion of, any heterogeneity observed in the results of the review?
Q15. If they performed quantitative synthesis did the review authors carry out an adequate investigation of publication bias (small study bias) and discuss its likely impact on the results of the review?
Q16. Did the review authors report any potential sources of conflict of interest, including any funding they received for conducting the review?
Critical questions: Q2,Q4,Q7,Q9,Q11,Q13,Q15
High: No or one non-critical weakness, Moderate: More than one non-critical weakness,
Low: One critical flaw with or without non-critical weaknesses, Critically low: More than one critical flaw with or without non-critical weaknesses
